# Supplementary material for: Efficacy and Safety of CKDB-322, a Combination of Lactiplantibacillus plantarum Q180 and Phaeodactylum tricornutum, for Reducing Body Fat and Abdominal Adiposity in Overweight Adults
Source: Nutrients. 2026 Jan 13;18(2):250. doi: 10.3390/nu18020250 (PMC12845410; doi:10.3390/nu18020250)
Supplement: Supplementary file 1 [file nutrients-18-00250-s001.zip]

Archive with 1 entries (1 files):
- nutrients-4088400-supplementary.pdf
